# Supplementary material for: Improved Methods to Generate Spheroid Cultures from Tumor Cells, Tumor Cells & Fibroblasts or Tumor-Fragments: Microenvironment, Microvesicles and MiRNA
Source: PLoS One. 2015 Jul 24;10(7):e0133895. doi: 10.1371/journal.pone.0133895 (PMC4514828; doi:10.1371/journal.pone.0133895)
Supplement: S1 Table — (XLS) [file pone.0133895.s001.xls]

## Sheet: koch_2015_03_03_mirbase_counts.
	koch_2015_03_03_mirbase_counts.csv
	transcript	Cells	Tum	TFSph	Cells	Tum	TFSph	Cells	Tum	TFSph
	Sample #	1	2	5
		Absolute Reads			Ranked Reads			Normalized Reads per Million
	Total Reads	480730	635233	308815
1	hsa-miR-205-5p	40320	59170	19935	1	2	3	83872.4	123084	41468.2
2	hsa-miR-21-5p	39819	73138	34503	2	1	1	82830.3	152139	71772.1
3	hsa-let-7a-5p	31710	33766	23729	3	3	2	65962.2	70239	49360.3
4	hsa-let-7c-5p	17864	19559	16543	4	10	4	37160.2	40686	34412.2
5	hsa-miR-30a-5p	13432	8994	3765	5	16	25	27940.8	18709	7831.84
6	hsa-miR-19b-3p	13137	20523	3791	6	8	24	27327.2	42691.3	7885.92
7	hsa-miR-19a-3p	13042	20129	3274	7	9	28	27129.6	41871.7	6810.48
8	hsa-miR-23b-3p	12422	21114	10672	8	6	6	25839.9	43920.7	22199.6
9	hsa-miR-23a-3p	12419	21093	11338	9	7	5	25833.6	43877	23585
10	hsa-miR-30d-5p	12143	7492	3058	10	18	29	25259.5	15584.6	6361.16
11	hsa-miR-103a-3p	11714	10124	4569	11	12	18	24367.1	21059.6	9504.3
12	hsa-miR-107	11713	10124	4569	12	12	18	24365	21059.6	9504.3
13	hsa-miR-17-5p	10533	6427	5783	13	24	12	21910.4	13369.3	12029.6
14	hsa-let-7f-5p	10043	12382	6183	14	11	11	20891.1	25756.7	12861.7
15	hsa-miR-27b-3p	9716	29886	7111	15	4	9	20210.9	62168	14792.1
16	hsa-miR-27a-3p	9708	29865	7111	16	5	9	20194.3	62124.3	14792.1
17	hsa-miR-30c-5p	9155	7250	3899	17	20	22	19044	15081.2	8110.58
18	hsa-miR-30b-5p	9150	7253	3895	18	19	23	19033.6	15087.5	8102.26
19	hsa-miR-221-3p	8357	3535	1345	19	42	44	17384	7353.4	2797.83
20	hsa-miR-222-3p	8329	6592	1763	20	22	41	17325.7	13712.5	3667.34
21	hsa-miR-16-5p	5937	9400	5167	21	14	14	12350	19553.6	10748.2
22	hsa-miR-195-5p	5675	9000	4820	22	15	16	11805	18721.5	10026.4
23	hsa-miR-200b-3p	5346	6104	8332	23	27	8	11120.6	12697.4	17332
24	hsa-miR-200c-3p	5342	6091	8458	24	28	7	11112.3	12670.3	17594.1
25	hsa-miR-3607-5p	5186	6545	1030	25	23	52	10787.8	13614.7	2142.57
26	hsa-miR-18b-5p	5141	1860	2162	26	54	36	10694.2	3869.12	4497.33
27	hsa-miR-18a-5p	5138	1859	2162	27	55	36	10687.9	3867.04	4497.33
28	hsa-miR-130a-3p	4865	1934	2420	28	53	32	10120	4023.05	5034.01
29	hsa-miR-29c-3p	4840	8189	2201	29	17	35	10068	17034.5	4578.45
30	hsa-miR-20a-5p	4683	2564	2374	30	48	33	9741.43	5333.56	4938.32
31	hsa-let-7b-5p	4213	4512	3743	31	36	26	8763.76	9385.73	7786.08
32	hsa-miR-24-3p	3960	5451	4470	32	32	20	8237.47	11339	9298.36
33	hsa-miR-106a-5p	3951	1814	3435	33	56	27	8218.75	3773.43	7145.38
34	hsa-let-7d-5p	3933	3510	2471	34	43	30	8181.31	7301.4	5140.1
35	hsa-miR-125a-5p	3931	4040	4642	35	38	17	8177.15	8403.89	9656.15
36	hsa-let-7e-5p	3647	2557	2135	36	49	38	7586.38	5318.99	4441.16
37	hsa-miR-31-5p	3640	5399	4281	37	33	21	7571.82	11230.8	8905.21
38	hsa-miR-93-5p	3567	1592	2421	38	62	31	7419.97	3311.63	5036.09
39	hsa-miR-29b-3p	3368	5466	1741	39	31	43	7006.01	11370.2	3621.58
40	hsa-let-7g-5p	3197	6283	1267	40	25	47	6650.3	13069.7	2635.58
41	hsa-miR-26a-5p	3157	5347	5242	41	34	13	6567.1	11122.7	10904.2
42	hsa-let-7i-5p	3139	6239	1204	42	26	48	6529.65	12978.2	2504.52
43	hsa-miR-26b-5p	3112	5281	5143	43	35	15	6473.49	10985.4	10698.3
44	hsa-miR-106b-5p	2976	2734	1017	44	46	53	6190.59	5687.18	2115.53
45	hsa-miR-200a-3p	2753	5868	1810	45	30	40	5726.71	12206.4	3765.11
46	hsa-miR-141-3p	2746	5882	1814	46	29	39	5712.15	12235.6	3773.43
47	hsa-miR-7-5p	2446	925	385	47	76	79	5088.1	1924.16	800.865
48	hsa-miR-320a	2377	1296	1271	48	68	46	4944.56	2695.9	2643.9
49	hsa-miR-15b-5p	2246	4005	959	49	40	58	4672.06	8331.08	1994.88
50	hsa-miR-181b-5p	2245	3905	999	50	41	54	4669.98	8123.06	2078.09
51	hsa-miR-15a-5p	2244	4012	966	51	39	57	4667.9	8345.64	2009.44
52	hsa-miR-320c	2244	1232	1135	51	69	50	4667.9	2562.77	2360.99
53	hsa-miR-151a-5p	1862	1550	2251	53	63	34	3873.28	3224.26	4682.46
54	hsa-miR-191-5p	1745	1208	1745	54	70	42	3629.9	2512.85	3629.9
55	hsa-miR-99b-5p	1606	1052	629	55	72	68	3340.75	2188.34	1308.43
56	hsa-miR-29a-3p	1512	2780	479	56	45	74	3145.22	5782.87	996.401
57	hsa-miR-423-3p	1479	514	660	57	92	65	3076.57	1069.21	1372.91
58	hsa-miR-181a-5p	1355	3129	741	58	44	62	2818.63	6508.85	1541.41
59	hsa-miR-423-5p	1286	538	301	59	90	93	2675.1	1119.13	626.131
60	hsa-miR-100-5p	1269	1609	328	60	60	85	2639.74	3346.99	682.296
61	hsa-miR-30e-5p	1253	1506	712	61	65	64	2606.45	3132.74	1481.08
62	hsa-miR-99a-5p	1225	1594	323	62	61	88	2548.21	3315.79	671.895
63	hsa-miR-125b-5p	1218	2506	748	63	50	61	2533.65	5212.91	1555.97
64	hsa-miR-28-5p	1184	1023	1115	64	74	51	2462.92	2128.01	2319.39
65	hsa-miR-185-5p	1018	502	317	65	94	89	2117.61	1044.25	659.414
66	hsa-miR-181d-5p	961	906	295	66	77	95	1999.04	1884.63	613.65
67	hsa-miR-92a-3p	938	438	994	67	99	55	1951.2	911.114	2067.69
68	hsa-miR-92b-3p	928	435	988	68	101	56	1930.4	904.874	2055.21
69	hsa-miR-378a-3p	875	546	1156	69	88	49	1820.15	1135.77	2404.68
70	hsa-miR-374b-5p	769	896	511	70	78	71	1599.65	1863.83	1062.97
71	hsa-miR-197-3p	738	157	510	71	144	72	1535.17	326.587	1060.89
72	hsa-miR-744-5p	721	125	582	72	151	69	1499.8	260.021	1210.66
73	hsa-miR-128-3p	687	331	114	73	115	131	1429.08	688.536	237.139
74	hsa-miR-484	662	420	496	74	103	73	1377.07	873.671	1031.76
75	hsa-miR-365a-3p	659	348	363	75	110	80	1370.83	723.899	755.102
76	hsa-miR-365b-3p	659	348	363	75	110	80	1370.83	723.899	755.102
77	hsa-miR-301a-3p	650	443	309	77	98	91	1352.11	921.515	642.772
78	hsa-miR-301b-3p	635	436	302	78	100	92	1320.91	906.954	628.211
79	hsa-miR-374c-5p	626	640	448	79	85	75	1302.19	1331.31	931.916
80	hsa-miR-101-3p	610	2613	267	80	47	102	1268.9	5435.48	555.405
81	hsa-miR-425-5p	598	540	298	81	89	94	1243.94	1123.29	619.891
82	hsa-miR-193b-3p	557	520	270	82	91	99	1158.65	1081.69	561.646
83	hsa-miR-10a-5p	545	890	650	83	79	66	1133.69	1851.35	1352.11
84	hsa-miR-193a-3p	542	506	268	84	93	100	1127.45	1052.57	557.485
85	hsa-miR-10b-5p	533	887	640	85	80	67	1108.73	1845.11	1331.31
86	hsa-miR-22-3p	526	1048	163	86	73	120	1094.17	2180.02	339.068
87	hsa-miR-455-3p	511	583	287	87	86	97	1062.97	1212.74	597.009
88	hsa-miR-203a-3p	509	1506	1305	88	65	45	1058.81	3132.74	2714.62
89	hsa-miR-429	497	967	155	89	75	122	1033.84	2011.52	322.426
90	hsa-miR-98-5p	474	349	169	90	109	119	986	725.979	351.549
91	hsa-miR-224-5p	460	431	325	91	102	86	956.878	896.553	676.055
92	hsa-miR-378c	455	300	408	92	119	77	946.477	624.051	848.709
93	hsa-miR-590-5p	430	419	209	93	104	111	894.473	871.591	434.755
94	hsa-miR-378d	423	245	749	94	125	60	879.912	509.642	1558.05
95	hsa-miR-21-3p	399	355	137	95	108	126	829.988	738.46	284.983
96	hsa-miR-625-3p	395	44	128	96	216	128	821.667	91.5275	266.262
97	hsa-miR-625-5p	379	35	104	97	234	136	788.384	72.8059	216.338
98	hsa-miR-486-5p	377	137	347	98	147	82	784.224	284.983	721.819
99	hsa-miR-1180-3p	359	77	205	99	185	112	746.781	160.173	426.435
100	hsa-miR-149-5p	349	283	224	100	122	108	725.979	588.688	465.958
101	hsa-miR-148b-3p	345	1547	344	101	64	83	717.659	3218.02	715.578
102	hsa-miR-320b	345	201	190	101	140	117	717.659	418.114	395.232
103	hsa-miR-140-3p	342	316	293	103	118	96	711.418	657.334	609.49
104	hsa-miR-1307-3p	333	84	153	104	182	123	692.697	174.734	318.266
105	hsa-miR-126-3p	321	6820	237	105	21	106	667.734	14186.8	493
106	hsa-miR-138-5p	309	28	45	106	247	174	642.772	58.2448	93.6076
107	hsa-miR-769-5p	303	267	83	107	123	148	630.291	555.405	172.654
108	hsa-miR-183-5p	292	230	314	108	132	90	607.41	478.439	653.173
109	hsa-miR-34a-5p	267	490	732	109	95	63	555.405	1019.28	1522.68
110	hsa-miR-130b-3p	266	119	83	110	157	148	553.325	247.54	172.654
111	hsa-miR-22-5p	256	318	67	111	117	156	532.523	661.494	139.371
112	hsa-miR-25-3p	255	235	105	112	128	135	530.443	488.84	218.418
113	hsa-miR-339-5p	254	292	110	113	121	134	528.363	607.41	228.819
114	hsa-miR-877-5p	253	61	41	114	197	179	526.283	126.89	85.287
115	hsa-miR-106b-3p	227	116	143	115	159	124	472.199	241.3	297.464
116	hsa-miR-210-3p	215	821	275	116	82	98	447.236	1707.82	572.047
117	hsa-miR-342-3p	208	561	796	117	87	59	432.675	1166.98	1655.82
118	hsa-miR-335-5p	207	325	162	118	116	121	430.595	676.055	336.987
119	hsa-miR-31-3p	206	483	393	119	96	78	428.515	1004.72	817.507
120	hsa-miR-671-5p	206	116	116	119	159	130	428.515	241.3	241.3
121	hsa-miR-4429	198	121	30	121	156	197	411.874	251.701	62.4051
122	hsa-miR-452-5p	191	229	114	122	133	131	397.312	476.359	237.139
123	hsa-miR-152-3p	187	854	258	123	81	103	388.992	1776.46	536.684
124	hsa-miR-182-5p	185	124	578	124	153	70	384.831	257.941	1202.34
125	hsa-miR-574-3p	178	231	193	125	131	114	370.27	480.519	401.473
126	hsa-miR-345-5p	176	114	81	126	164	150	366.11	237.139	168.494
127	hsa-miR-371b-3p	175	27	95	127	253	141	364.03	56.1646	197.616
128	hsa-miR-584-5p	172	76	78	128	186	152	357.789	158.093	162.253
129	hsa-miR-196a-5p	168	369	330	129	105	84	349.469	767.583	686.456
130	hsa-miR-196b-5p	166	369	325	130	105	86	345.308	767.583	676.055
131	hsa-miR-148a-3p	160	744	101	131	83	138	332.827	1547.65	210.097
132	hsa-miR-454-3p	150	113	140	132	165	125	312.025	235.059	291.224
133	hsa-miR-550a-3p	150	57	15	132	199	239	312.025	118.57	31.2025
134	hsa-miR-4521	148	110	23	134	168	210	307.865	228.819	47.8439
135	hsa-let-7d-3p	147	40	200	135	224	113	305.785	83.2068	416.034
136	hsa-miR-574-5p	145	202	124	136	139	129	301.625	420.194	257.941
137	hsa-miR-505-3p	142	90	59	137	179	162	295.384	187.215	122.73
138	hsa-miR-374a-5p	138	251	64	138	124	158	287.063	522.123	133.131
139	hsa-miR-17-3p	137	211	54	139	136	164	284.983	438.916	112.329
140	hsa-miR-361-5p	137	102	111	139	173	133	284.983	212.177	230.899
141	hsa-miR-550b-3p	135	50	11	141	205	271	280.823	104.008	22.8819
142	hsa-miR-155-5p	122	32	38	142	238	185	253.781	66.5654	79.0465
143	hsa-miR-503-5p	113	178	37	143	142	186	235.059	370.27	76.9663
144	hsa-miR-99b-3p	112	46	42	144	210	176	232.979	95.6878	87.3671
145	hsa-miR-324-3p	111	95	101	145	176	138	230.899	197.616	210.097
146	hsa-miR-93-3p	110	57	36	146	199	190	228.819	118.57	74.8861
147	hsa-miR-4454	109	38	42	147	229	176	226.739	79.0465	87.3671
148	hsa-miR-331-3p	108	49	23	148	206	210	224.658	101.928	47.8439
149	hsa-miR-378a-5p	107	54	90	149	201	143	222.578	112.329	187.215
150	hsa-miR-135b-5p	98	206	214	150	137	109	203.857	428.515	445.156
151	hsa-miR-151a-3p	98	79	172	150	184	118	203.857	164.333	357.789
152	hsa-miR-28-3p	96	46	85	152	210	146	199.696	95.6878	176.814
153	hsa-miR-135a-5p	94	204	210	153	138	110	195.536	424.355	436.836
154	hsa-miR-30a-3p	94	28	62	153	247	160	195.536	58.2448	128.971
155	hsa-miR-424-5p	94	222	49	153	135	170	195.536	461.798	101.928
156	hsa-miR-30e-3p	91	26	62	156	255	160	189.295	54.0844	128.971
157	hsa-miR-221-5p	88	67	37	157	193	186	183.055	139.371	76.9663
158	hsa-miR-361-3p	88	67	67	157	193	156	183.055	139.371	139.371
159	hsa-miR-675-5p	85	124	238	159	153	105	176.814	257.941	495.08
160	hsa-miR-146a-5p	84	333	192	160	113	115	174.734	692.697	399.393
161	hsa-miR-146b-5p	84	333	192	160	113	115	174.734	692.697	399.393
162	hsa-miR-1301-3p	80	17	26	162	293	205	166.414	35.3629	54.0844
163	hsa-miR-205-3p	76	47	17	163	207	227	158.093	97.768	35.3629
164	hsa-miR-660-5p	76	104	81	163	170	150	158.093	216.338	168.494
165	hsa-miR-7-1-3p	75	71	30	165	191	197	156.013	147.692	62.4051
166	hsa-miR-934	75	10	0	165	332	656	156.013	20.8017	0
167	hsa-miR-125a-3p	73	38	17	167	229	227	151.852	79.0465	35.3629
168	hsa-miR-222-5p	73	46	31	167	210	194	151.852	95.6878	64.4853
169	hsa-miR-657	69	6	4	169	377	350	143.532	12.481	8.32068
170	hsa-miR-105-5p	68	21	37	170	278	186	141.452	43.6836	76.9663
171	hsa-miR-675-3p	66	86	247	171	181	104	137.291	178.895	513.802
172	hsa-miR-629-5p	62	11	25	172	324	208	128.971	22.8819	52.0042
173	hsa-miR-16-2-3p	61	89	26	173	180	205	126.89	185.135	54.0844
174	hsa-miR-24-2-5p	61	111	26	173	167	205	126.89	230.899	54.0844
175	hsa-miR-330-3p	60	12	15	175	320	239	124.81	24.962	31.2025
176	hsa-miR-96-5p	60	138	84	175	146	147	124.81	287.063	174.734
177	hsa-miR-340-5p	59	112	52	177	166	166	122.73	232.979	108.169
178	hsa-let-7b-3p	57	6	137	178	377	126	118.57	12.481	284.983
179	hsa-miR-23a-5p	56	7	10	179	358	280	116.49	14.5612	20.8017
180	hsa-miR-130b-5p	55	47	33	180	207	192	114.409	97.768	68.6456
181	hsa-miR-590-3p	55	72	101	180	190	138	114.409	149.772	210.097
182	hsa-miR-652-3p	52	91	71	182	178	155	108.169	189.295	147.692
183	hsa-miR-421	51	16	51	183	300	167	106.089	33.2827	106.089
184	hsa-miR-146a-3p	50	28	30	184	247	197	104.008	58.2448	62.4051
185	hsa-miR-324-5p	49	45	268	185	214	100	101.928	93.6076	557.485
186	hsa-miR-551a	49	8	4	185	347	350	101.928	16.6414	8.32068
187	hsa-miR-181a-2-3p	48	42	74	187	218	154	99.8481	87.3671	153.933
188	hsa-miR-186-5p	48	21	30	187	278	197	99.8481	43.6836	62.4051
189	hsa-miR-582-5p	48	103	42	187	171	176	99.8481	214.257	87.3671
190	hsa-miR-20a-3p	47	95	14	190	176	247	97.768	197.616	29.1224
191	hsa-miR-15b-3p	46	24	30	191	263	197	95.6878	49.9241	62.4051
192	hsa-miR-551b-3p	46	6	4	191	377	350	95.6878	12.481	8.32068
193	hsa-miR-192-5p	43	25	49	193	258	170	89.4473	52.0042	101.928
194	hsa-miR-215-5p	43	25	49	193	258	170	89.4473	52.0042	101.928
195	hsa-miR-615-3p	43	25	50	193	258	169	89.4473	52.0042	104.008
196	hsa-miR-181a-3p	42	76	40	196	186	181	87.3671	158.093	83.2068
197	hsa-miR-181c-3p	42	73	40	196	189	181	87.3671	151.852	83.2068
198	hsa-miR-183-3p	41	11	15	198	324	239	85.287	22.8819	31.2025
199	hsa-let-7a-3p	39	23	43	199	266	175	81.1266	47.8439	89.4473
200	hsa-miR-500a-5p	39	14	11	199	310	271	81.1266	29.1224	22.8819
201	hsa-miR-32-5p	38	96	22	201	175	214	79.0465	199.696	45.7637
202	hsa-miR-502-5p	38	11	9	201	324	290	79.0465	22.8819	18.7215
203	hsa-miR-548g-5p	38	16	3	201	300	376	79.0465	33.2827	6.24051
204	hsa-miR-5100	36	6	10	204	377	280	74.8861	12.481	20.8017
205	hsa-miR-181c-5p	34	103	53	205	171	165	70.7258	214.257	110.249
206	hsa-miR-27a-5p	34	31	17	205	240	227	70.7258	64.4853	35.3629
207	hsa-miR-27b-5p	34	41	10	205	220	280	70.7258	85.287	20.8017
208	hsa-miR-548x-5p	34	16	3	205	300	376	70.7258	33.2827	6.24051
209	hsa-miR-218-5p	32	99	12	209	174	262	66.5654	205.937	24.962
210	hsa-miR-519a-3p	32	24	19	209	263	219	66.5654	49.9241	39.5232
211	hsa-miR-614	32	6	9	209	377	290	66.5654	12.481	18.7215
212	hsa-miR-6723-5p	32	10	8	209	332	297	66.5654	20.8017	16.6414
213	hsa-miR-1248	30	69	16	213	192	234	62.4051	143.532	33.2827
214	hsa-miR-519b-3p	30	22	19	213	273	219	62.4051	45.7637	39.5232
215	hsa-miR-664a-3p	30	13	17	213	315	227	62.4051	27.0422	35.3629
216	hsa-miR-335-3p	29	20	6	216	283	314	60.3249	41.6034	12.481
217	hsa-miR-34b-5p	29	126	34	216	150	191	60.3249	262.101	70.7258
218	hsa-miR-502-3p	29	54	39	216	201	183	60.3249	112.329	81.1266
219	hsa-miR-519b-5p	29	7	6	216	358	314	60.3249	14.5612	12.481
220	hsa-miR-519c-5p	29	7	6	216	358	314	60.3249	14.5612	12.481
221	hsa-miR-92b-5p	29	4	6	216	421	314	60.3249	8.32068	12.481
222	hsa-miR-19b-1-5p	28	23	23	222	266	210	58.2448	47.8439	47.8439
223	hsa-miR-19b-2-5p	28	23	23	222	266	210	58.2448	47.8439	47.8439
224	hsa-miR-339-3p	28	22	13	222	273	255	58.2448	45.7637	27.0422
225	hsa-miR-3613-3p	28	7	12	222	358	262	58.2448	14.5612	24.962
226	hsa-miR-4326	28	1	4	222	554	350	58.2448	2.08017	8.32068
227	hsa-miR-92a-1-5p	28	6	19	222	377	219	58.2448	12.481	39.5232
228	hsa-miR-32-3p	27	19	6	228	286	314	56.1646	39.5232	12.481
229	hsa-let-7e-3p	26	8	4	229	347	350	54.0844	16.6414	8.32068
230	hsa-miR-522-3p	26	1	13	229	554	255	54.0844	2.08017	27.0422
231	hsa-miR-576-5p	26	18	5	229	290	335	54.0844	37.4431	10.4008
232	hsa-miR-23b-5p	25	23	30	232	266	197	52.0042	47.8439	62.4051
233	hsa-miR-3662	25	15	12	232	307	262	52.0042	31.2025	24.962
234	hsa-miR-200c-5p	24	16	12	234	300	262	49.9241	33.2827	24.962
235	hsa-miR-224-3p	24	39	37	234	226	186	49.9241	81.1266	76.9663
236	hsa-miR-29b-1-5p	24	6	16	234	377	234	49.9241	12.481	33.2827
237	hsa-miR-34c-5p	24	122	24	234	155	209	49.9241	253.781	49.9241
238	hsa-let-7f-1-3p	23	10	76	238	332	153	47.8439	20.8017	158.093
239	hsa-miR-1283	22	7	3	239	358	376	45.7637	14.5612	6.24051
240	hsa-miR-2110	22	6	19	239	377	219	45.7637	12.481	39.5232
241	hsa-miR-4324	22	39	19	239	226	219	45.7637	81.1266	39.5232
242	hsa-miR-489-3p	22	2	22	239	483	214	45.7637	4.16034	45.7637
243	hsa-miR-505-5p	22	2	8	239	483	297	45.7637	4.16034	16.6414
244	hsa-miR-519d-5p	22	7	3	239	358	376	45.7637	14.5612	6.24051
245	hsa-miR-550a-5p	22	5	4	239	401	350	45.7637	10.4008	8.32068
246	hsa-miR-193b-5p	21	14	13	246	310	255	43.6836	29.1224	27.0422
247	hsa-miR-29a-5p	21	29	8	246	244	297	43.6836	60.3249	16.6414
248	hsa-miR-500a-3p	21	13	21	246	315	217	43.6836	27.0422	43.6836
249	hsa-miR-147b	20	11	2	249	324	407	41.6034	22.8819	4.16034
250	hsa-miR-148b-5p	20	19	9	249	286	290	41.6034	39.5232	18.7215
251	hsa-miR-200b-5p	20	12	39	249	320	183	41.6034	24.962	81.1266
252	hsa-miR-30b-3p	20	2	7	249	483	303	41.6034	4.16034	14.5612
253	hsa-miR-3653-5p	20	1	5	249	554	335	41.6034	2.08017	10.4008
254	hsa-miR-152-5p	19	18	9	254	290	290	39.5232	37.4431	18.7215
255	hsa-miR-18a-3p	19	7	4	254	358	350	39.5232	14.5612	8.32068
256	hsa-miR-200a-5p	19	21	11	254	278	271	39.5232	43.6836	22.8819
257	hsa-miR-24-1-5p	19	40	12	254	224	262	39.5232	83.2068	24.962
258	hsa-miR-3130-5p	19	8	0	254	347	656	39.5232	16.6414	0
259	hsa-miR-589-5p	19	8	12	254	347	262	39.5232	16.6414	24.962
260	hsa-miR-1303	18	6	2	260	377	407	37.4431	12.481	4.16034
261	hsa-miR-140-5p	18	28	16	260	247	234	37.4431	58.2448	33.2827
262	hsa-miR-424-3p	18	5	4	260	401	350	37.4431	10.4008	8.32068
263	hsa-miR-1304-3p	17	2	17	263	483	227	35.3629	4.16034	35.3629
264	hsa-miR-132-3p	17	30	63	263	241	159	35.3629	62.4051	131.051
265	hsa-miR-23c	17	44	28	263	216	204	35.3629	91.5275	58.2448
266	hsa-miR-331-5p	17	10	14	263	332	247	35.3629	20.8017	29.1224
267	hsa-miR-340-3p	17	20	31	263	283	194	35.3629	41.6034	64.4853
268	hsa-miR-6724-5p	17	45	22	263	214	214	35.3629	93.6076	45.7637
269	hsa-miR-942-5p	17	8	14	263	347	247	35.3629	16.6414	29.1224
270	hsa-miR-98-3p	17	6	13	263	377	255	35.3629	12.481	27.0422
271	hsa-miR-103a-2-5p	16	23	6	271	266	314	33.2827	47.8439	12.481
272	hsa-miR-132-5p	16	22	17	271	273	227	33.2827	45.7637	35.3629
273	hsa-miR-589-3p	16	4	7	271	421	303	33.2827	8.32068	14.5612
274	hsa-miR-652-5p	16	19	12	271	286	262	33.2827	39.5232	24.962
275	hsa-miR-766-3p	16	3	14	271	449	247	33.2827	6.24051	29.1224
276	hsa-miR-330-5p	15	4	5	276	421	335	31.2025	8.32068	10.4008
277	hsa-miR-4485-3p	15	15	57	276	307	163	31.2025	31.2025	118.57
278	hsa-miR-29c-5p	14	17	5	278	293	335	29.1224	35.3629	10.4008
279	hsa-miR-532-5p	14	15	12	278	307	262	29.1224	31.2025	24.962
280	hsa-miR-548aa	14	7	19	278	358	219	29.1224	14.5612	39.5232
281	hsa-miR-548t-3p	14	7	19	278	358	219	29.1224	14.5612	39.5232
282	hsa-miR-668-3p	14	23	7	278	266	303	29.1224	47.8439	14.5612
283	hsa-miR-744-3p	14	7	5	278	358	335	29.1224	14.5612	10.4008
284	hsa-miR-935	14	4	15	278	421	239	29.1224	8.32068	31.2025
285	hsa-miR-30c-2-3p	13	3	0	285	449	656	27.0422	6.24051	0
286	hsa-miR-365a-5p	13	3	2	285	449	407	27.0422	6.24051	4.16034
287	hsa-miR-425-3p	13	11	4	285	324	350	27.0422	22.8819	8.32068
288	hsa-miR-550a-3-5p	13	3	2	285	449	407	27.0422	6.24051	4.16034
289	hsa-miR-944	13	7	13	285	358	255	27.0422	14.5612	27.0422
290	hsa-miR-126-5p	12	300	41	290	119	179	24.962	624.051	85.287
291	hsa-miR-188-5p	12	16	5	290	300	335	24.962	33.2827	10.4008
292	hsa-miR-769-3p	12	1	8	290	554	297	24.962	2.08017	16.6414
293	hsa-miR-1226-3p	11	3	11	293	449	271	22.8819	6.24051	22.8819
294	hsa-miR-1237-3p	11	0	3	293	740	376	22.8819	0	6.24051
295	hsa-miR-1296-5p	11	3	6	293	449	314	22.8819	6.24051	12.481
296	hsa-miR-301a-5p	11	5	2	293	401	407	22.8819	10.4008	4.16034
297	hsa-miR-342-5p	11	7	14	293	358	247	22.8819	14.5612	29.1224
298	hsa-miR-454-5p	11	6	7	293	377	303	22.8819	12.481	14.5612
299	hsa-miR-521	11	5	0	293	401	656	22.8819	10.4008	0
300	hsa-miR-1254	10	0	1	300	740	467	20.8017	0	2.08017
301	hsa-miR-1285-5p	10	1	7	300	554	303	20.8017	2.08017	14.5612
302	hsa-miR-1292-5p	10	4	6	300	421	314	20.8017	8.32068	12.481
303	hsa-miR-194-5p	10	17	15	300	293	239	20.8017	35.3629	31.2025
304	hsa-miR-212-3p	10	13	17	300	315	227	20.8017	27.0422	35.3629
305	hsa-miR-3613-5p	10	9	1	300	341	467	20.8017	18.7215	2.08017
306	hsa-miR-542-3p	10	25	7	300	258	303	20.8017	52.0042	14.5612
307	hsa-miR-767-5p	10	10	51	300	332	167	20.8017	20.8017	106.089
308	hsa-miR-8485	10	8	10	300	347	280	20.8017	16.6414	20.8017
309	hsa-miR-1272	9	4	0	309	421	656	18.7215	8.32068	0
310	hsa-miR-3173-5p	9	3	4	309	449	350	18.7215	6.24051	8.32068
311	hsa-miR-362-5p	9	8	4	309	347	350	18.7215	16.6414	8.32068
312	hsa-miR-455-5p	9	36	2	309	232	407	18.7215	74.8861	4.16034
313	hsa-miR-4676-5p	9	1	1	309	554	467	18.7215	2.08017	2.08017
314	hsa-miR-598-3p	9	14	2	309	310	407	18.7215	29.1224	4.16034
315	hsa-miR-619-5p	9	4	16	309	421	234	18.7215	8.32068	33.2827
316	hsa-miR-1285-3p	8	10	12	316	332	262	16.6414	20.8017	24.962
317	hsa-miR-1306-5p	8	3	15	316	449	239	16.6414	6.24051	31.2025
318	hsa-miR-1307-5p	8	42	15	316	218	239	16.6414	87.3671	31.2025
319	hsa-miR-181b-2-3p	8	2	0	316	483	656	16.6414	4.16034	0
320	hsa-miR-181b-3p	8	3	0	316	449	656	16.6414	6.24051	0
321	hsa-miR-1910-3p	8	6	4	316	377	350	16.6414	12.481	8.32068
322	hsa-miR-1972	8	4	1	316	421	467	16.6414	8.32068	2.08017
323	hsa-miR-3065-5p	8	4	11	316	421	271	16.6414	8.32068	22.8819
324	hsa-miR-30c-1-3p	8	4	4	316	421	350	16.6414	8.32068	8.32068
325	hsa-miR-326	8	10	11	316	332	271	16.6414	20.8017	22.8819
326	hsa-miR-33a-5p	8	14	10	316	310	280	16.6414	29.1224	20.8017
327	hsa-miR-33b-5p	8	13	10	316	315	280	16.6414	27.0422	20.8017
328	hsa-miR-4484	8	0	3	316	740	376	16.6414	0	6.24051
329	hsa-miR-451a	8	1674	14	316	57	247	16.6414	3482.2	29.1224
330	hsa-miR-501-3p	8	12	18	316	320	226	16.6414	24.962	37.4431
331	hsa-miR-584-3p	8	3	4	316	449	350	16.6414	6.24051	8.32068
332	hsa-miR-627-5p	8	17	9	316	293	290	16.6414	35.3629	18.7215
333	hsa-miR-760	8	2	1	316	483	467	16.6414	4.16034	2.08017
334	hsa-miR-941	8	4	4	316	421	350	16.6414	8.32068	8.32068
335	hsa-miR-10a-3p	7	2	3	335	483	376	14.5612	4.16034	6.24051
336	hsa-miR-1273g-3p	7	5	4	335	401	350	14.5612	10.4008	8.32068
337	hsa-miR-141-5p	7	10	21	335	332	217	14.5612	20.8017	43.6836
338	hsa-miR-193a-5p	7	20	33	335	283	192	14.5612	41.6034	68.6456
339	hsa-miR-26a-1-3p	7	1	7	335	554	303	14.5612	2.08017	14.5612
340	hsa-miR-26a-2-3p	7	1	7	335	554	303	14.5612	2.08017	14.5612
341	hsa-miR-34a-3p	7	7	13	335	358	255	14.5612	14.5612	27.0422
342	hsa-miR-3607-3p	7	4	1	335	421	467	14.5612	8.32068	2.08017
343	hsa-miR-362-3p	7	65	3	335	196	376	14.5612	135.211	6.24051
344	hsa-miR-501-5p	7	1	1	335	554	467	14.5612	2.08017	2.08017
345	hsa-miR-579-3p	7	1	6	335	554	314	14.5612	2.08017	12.481
346	hsa-miR-6073	7	2	0	335	483	656	14.5612	4.16034	0
347	hsa-miR-616-5p	7	2	1	335	483	467	14.5612	4.16034	2.08017
348	hsa-miR-624-5p	7	3	1	335	449	467	14.5612	6.24051	2.08017
349	hsa-miR-641	7	2	1	335	483	467	14.5612	4.16034	2.08017
350	hsa-miR-671-3p	7	6	16	335	377	234	14.5612	12.481	33.2827
351	hsa-miR-96-3p	7	5	5	335	401	335	14.5612	10.4008	10.4008
352	hsa-miR-219b-5p	6	2	1	352	483	467	12.481	4.16034	2.08017
353	hsa-miR-301b-5p	6	2	2	352	483	407	12.481	4.16034	4.16034
354	hsa-miR-3177-3p	6	2	3	352	483	376	12.481	4.16034	6.24051
355	hsa-miR-3619-5p	6	1	4	352	554	350	12.481	2.08017	8.32068
356	hsa-miR-374a-3p	6	10	0	352	332	656	12.481	20.8017	0
357	hsa-miR-3934-5p	6	1	2	352	554	407	12.481	2.08017	4.16034
358	hsa-miR-3940-3p	6	2	2	352	483	407	12.481	4.16034	4.16034
359	hsa-miR-4668-5p	6	11	1	352	324	467	12.481	22.8819	2.08017
360	hsa-miR-4802-3p	6	2	1	352	483	467	12.481	4.16034	2.08017
361	hsa-miR-486-3p	6	5	13	352	401	255	12.481	10.4008	27.0422
362	hsa-miR-5010-3p	6	1	0	352	554	656	12.481	2.08017	0
363	hsa-miR-532-3p	6	9	6	352	341	314	12.481	18.7215	12.481
364	hsa-miR-548d-3p	6	2	1	352	483	467	12.481	4.16034	2.08017
365	hsa-miR-582-3p	6	5	4	352	401	350	12.481	10.4008	8.32068
366	hsa-miR-629-3p	6	1	10	352	554	280	12.481	2.08017	20.8017
367	hsa-miR-651-5p	6	8	0	352	347	656	12.481	16.6414	0
368	hsa-miR-6747-3p	6	2	10	352	483	280	12.481	4.16034	20.8017
369	hsa-miR-767-3p	6	5	1	352	401	467	12.481	10.4008	2.08017
370	hsa-miR-9-5p	6	35	10	352	234	280	12.481	72.8059	20.8017
371	hsa-miR-1287-5p	5	4	8	371	421	297	10.4008	8.32068	16.6414
372	hsa-miR-1304-5p	5	0	2	371	740	407	10.4008	0	4.16034
373	hsa-miR-182-3p	5	12	1	371	320	467	10.4008	24.962	2.08017
374	hsa-miR-186-3p	5	2	0	371	483	656	10.4008	4.16034	0
375	hsa-miR-2116-5p	5	0	1	371	740	467	10.4008	0	2.08017
376	hsa-miR-2278	5	3	2	371	449	407	10.4008	6.24051	4.16034
377	hsa-miR-26b-3p	5	9	0	371	341	656	10.4008	18.7215	0
378	hsa-miR-30d-3p	5	2	0	371	483	656	10.4008	4.16034	0
379	hsa-miR-33a-3p	5	9	0	371	341	656	10.4008	18.7215	0
380	hsa-miR-4664-5p	5	2	0	371	483	656	10.4008	4.16034	0
381	hsa-miR-545-5p	5	7	15	371	358	239	10.4008	14.5612	31.2025
382	hsa-miR-548ad-5p	5	3	1	371	449	467	10.4008	6.24051	2.08017
383	hsa-miR-548ai	5	1	1	371	554	467	10.4008	2.08017	2.08017
384	hsa-miR-548ar-5p	5	0	1	371	740	467	10.4008	0	2.08017
385	hsa-miR-548av-3p	5	0	0	371	740	656	10.4008	0	0
386	hsa-miR-548k	5	3	3	371	449	376	10.4008	6.24051	6.24051
387	hsa-miR-550b-2-5p	5	1	1	371	554	467	10.4008	2.08017	2.08017
388	hsa-miR-556-3p	5	1	0	371	554	656	10.4008	2.08017	0
389	hsa-miR-561-3p	5	1	0	371	554	656	10.4008	2.08017	0
390	hsa-miR-570-5p	5	1	1	371	554	467	10.4008	2.08017	2.08017
391	hsa-miR-628-3p	5	0	3	371	740	376	10.4008	0	6.24051
392	hsa-miR-660-3p	5	2	1	371	483	467	10.4008	4.16034	2.08017
393	hsa-miR-665	5	60	2	371	198	407	10.4008	124.81	4.16034
394	hsa-miR-877-3p	5	3	11	371	449	271	10.4008	6.24051	22.8819
395	hsa-miR-9-3p	5	9	3	371	341	376	10.4008	18.7215	6.24051
396	hsa-let-7f-2-3p	4	4	0	396	421	656	8.32068	8.32068	0
397	hsa-miR-125b-1-3p	4	8	2	396	347	407	8.32068	16.6414	4.16034
398	hsa-miR-138-1-3p	4	1	0	396	554	656	8.32068	2.08017	0
399	hsa-miR-139-5p	4	158	46	396	143	173	8.32068	328.667	95.6878
400	hsa-miR-203a-5p	4	22	14	396	273	247	8.32068	45.7637	29.1224
401	hsa-miR-20b-5p	4	3	0	396	449	656	8.32068	6.24051	0
402	hsa-miR-3065-3p	4	3	3	396	449	376	8.32068	6.24051	6.24051
403	hsa-miR-3609	4	1	4	396	554	350	8.32068	2.08017	8.32068
404	hsa-miR-3615	4	2	7	396	483	303	8.32068	4.16034	14.5612
405	hsa-miR-3688-3p	4	3	1	396	449	467	8.32068	6.24051	2.08017
406	hsa-miR-3909	4	2	5	396	483	335	8.32068	4.16034	10.4008
407	hsa-miR-4461	4	0	0	396	740	656	8.32068	0	0
408	hsa-miR-4502	4	1	0	396	554	656	8.32068	2.08017	0
409	hsa-miR-4732-5p	4	2	1	396	483	467	8.32068	4.16034	2.08017
410	hsa-miR-4745-5p	4	0	0	396	740	656	8.32068	0	0
411	hsa-miR-5096	4	2	0	396	483	656	8.32068	4.16034	0
412	hsa-miR-519d-3p	4	2	0	396	483	656	8.32068	4.16034	0
413	hsa-miR-548ay-5p	4	1	1	396	554	467	8.32068	2.08017	2.08017
414	hsa-miR-548o-3p	4	1	0	396	554	656	8.32068	2.08017	0
415	hsa-miR-548v	4	3	6	396	449	314	8.32068	6.24051	12.481
416	hsa-miR-5699-5p	4	1	1	396	554	467	8.32068	2.08017	2.08017
417	hsa-miR-664b-3p	4	2	0	396	483	656	8.32068	4.16034	0
418	hsa-miR-7847-3p	4	8	1	396	347	467	8.32068	16.6414	2.08017
419	hsa-miR-105-3p	3	3	3	419	449	376	6.24051	6.24051	6.24051
420	hsa-miR-125b-2-3p	3	17	0	419	293	656	6.24051	35.3629	0
421	hsa-miR-1273c	3	0	0	419	740	656	6.24051	0	0
422	hsa-miR-1293	3	0	1	419	740	467	6.24051	0	2.08017
423	hsa-miR-144-5p	3	14	0	419	310	656	6.24051	29.1224	0
424	hsa-miR-148a-5p	3	6	1	419	377	467	6.24051	12.481	2.08017
425	hsa-miR-149-3p	3	2	0	419	483	656	6.24051	4.16034	0
426	hsa-miR-153-3p	3	4	0	419	421	656	6.24051	8.32068	0
427	hsa-miR-184	3	0	0	419	740	656	6.24051	0	0
428	hsa-miR-1908-5p	3	1	3	419	554	376	6.24051	2.08017	6.24051
429	hsa-miR-191-3p	3	8	3	419	347	376	6.24051	16.6414	6.24051
430	hsa-miR-195-3p	3	5	0	419	401	656	6.24051	10.4008	0
431	hsa-miR-196b-3p	3	5	2	419	401	407	6.24051	10.4008	4.16034
432	hsa-miR-203b-5p	3	0	0	419	740	656	6.24051	0	0
433	hsa-miR-2116-3p	3	2	3	419	483	376	6.24051	4.16034	6.24051
434	hsa-miR-3157-5p	3	0	0	419	740	656	6.24051	0	0
435	hsa-miR-3179	3	1	0	419	554	656	6.24051	2.08017	0
436	hsa-miR-3200-3p	3	0	0	419	740	656	6.24051	0	0
437	hsa-miR-3620-3p	3	1	1	419	554	467	6.24051	2.08017	2.08017
438	hsa-miR-3679-5p	3	1	0	419	554	656	6.24051	2.08017	0
439	hsa-miR-374b-3p	3	2	1	419	483	467	6.24051	4.16034	2.08017
440	hsa-miR-374c-3p	3	2	0	419	483	656	6.24051	4.16034	0
441	hsa-miR-3911	3	1	1	419	554	467	6.24051	2.08017	2.08017
442	hsa-miR-3935	3	0	0	419	740	656	6.24051	0	0
443	hsa-miR-4259	3	3	11	419	449	271	6.24051	6.24051	22.8819
444	hsa-miR-4658	3	1	1	419	554	467	6.24051	2.08017	2.08017
445	hsa-miR-4802-5p	3	0	3	419	740	376	6.24051	0	6.24051
446	hsa-miR-520g-3p	3	1	0	419	554	656	6.24051	2.08017	0
447	hsa-miR-545-3p	3	9	6	419	341	314	6.24051	18.7215	12.481
448	hsa-miR-548aq-3p	3	0	0	419	740	656	6.24051	0	0
449	hsa-miR-548c-5p	3	1	2	419	554	407	6.24051	2.08017	4.16034
450	hsa-miR-548q	3	0	2	419	740	407	6.24051	0	4.16034
451	hsa-miR-5581-3p	3	0	1	419	740	467	6.24051	0	2.08017
452	hsa-miR-597-5p	3	2	1	419	483	467	6.24051	4.16034	2.08017
453	hsa-miR-628-5p	3	1	7	419	554	303	6.24051	2.08017	14.5612
454	hsa-miR-642a-5p	3	5	1	419	401	467	6.24051	10.4008	2.08017
455	hsa-miR-642b-5p	3	5	1	419	401	467	6.24051	10.4008	2.08017
456	hsa-miR-6716-3p	3	0	0	419	740	656	6.24051	0	0
457	hsa-miR-7114-3p	3	1	0	419	554	656	6.24051	2.08017	0
458	hsa-miR-7706	3	3	0	419	449	656	6.24051	6.24051	0
459	hsa-let-7i-3p	2	3	3	459	449	376	4.16034	6.24051	6.24051
460	hsa-miR-1-3p	2	6	0	459	377	656	4.16034	12.481	0
461	hsa-miR-1249-5p	2	0	2	459	740	407	4.16034	0	4.16034
462	hsa-miR-1255a	2	0	0	459	740	656	4.16034	0	0
463	hsa-miR-1255b-5p	2	0	0	459	740	656	4.16034	0	0
464	hsa-miR-1287-3p	2	0	0	459	740	656	4.16034	0	0
465	hsa-miR-129-5p	2	0	0	459	740	656	4.16034	0	0
466	hsa-miR-135b-3p	2	3	6	459	449	314	4.16034	6.24051	12.481
467	hsa-miR-185-3p	2	0	0	459	740	656	4.16034	0	0
468	hsa-miR-190b	2	0	0	459	740	656	4.16034	0	0
469	hsa-miR-192-3p	2	1	0	459	554	656	4.16034	2.08017	0
470	hsa-miR-219a-1-3p	2	1	0	459	554	656	4.16034	2.08017	0
471	hsa-miR-219a-5p	2	2	1	459	483	467	4.16034	4.16034	2.08017
472	hsa-miR-3074-3p	2	1	1	459	554	467	4.16034	2.08017	2.08017
473	hsa-miR-3127-5p	2	0	1	459	740	467	4.16034	0	2.08017
474	hsa-miR-3136-5p	2	2	1	459	483	467	4.16034	4.16034	2.08017
475	hsa-miR-3138	2	0	0	459	740	656	4.16034	0	0
476	hsa-miR-3143	2	0	2	459	740	407	4.16034	0	4.16034
477	hsa-miR-3159	2	1	0	459	554	656	4.16034	2.08017	0
478	hsa-miR-3173-3p	2	1	0	459	554	656	4.16034	2.08017	0
479	hsa-miR-328-3p	2	1	8	459	554	297	4.16034	2.08017	16.6414
480	hsa-miR-33b-3p	2	1	1	459	554	467	4.16034	2.08017	2.08017
481	hsa-miR-3661	2	0	0	459	740	656	4.16034	0	0
482	hsa-miR-3690	2	0	0	459	740	656	4.16034	0	0
483	hsa-miR-3691-5p	2	1	0	459	554	656	4.16034	2.08017	0
484	hsa-miR-3912-3p	2	6	1	459	377	467	4.16034	12.481	2.08017
485	hsa-miR-3928-3p	2	1	0	459	554	656	4.16034	2.08017	0
486	hsa-miR-3929	2	0	0	459	740	656	4.16034	0	0
487	hsa-miR-3944-3p	2	0	0	459	740	656	4.16034	0	0
488	hsa-miR-450a-5p	2	21	2	459	278	407	4.16034	43.6836	4.16034
489	hsa-miR-450b-5p	2	4	2	459	421	407	4.16034	8.32068	4.16034
490	hsa-miR-4677-3p	2	2	2	459	483	407	4.16034	4.16034	4.16034
491	hsa-miR-4713-5p	2	1	0	459	554	656	4.16034	2.08017	0
492	hsa-miR-4746-5p	2	0	0	459	740	656	4.16034	0	0
493	hsa-miR-4799-5p	2	0	0	459	740	656	4.16034	0	0
494	hsa-miR-491-5p	2	4	2	459	421	407	4.16034	8.32068	4.16034
495	hsa-miR-503-3p	2	2	0	459	483	656	4.16034	4.16034	0
496	hsa-miR-512-3p	2	0	0	459	740	656	4.16034	0	0
497	hsa-miR-517c-3p	2	2	0	459	483	656	4.16034	4.16034	0
498	hsa-miR-525-3p	2	0	0	459	740	656	4.16034	0	0
499	hsa-miR-542-5p	2	7	2	459	358	407	4.16034	14.5612	4.16034
500	hsa-miR-548ae-3p	2	1	0	459	554	656	4.16034	2.08017	0
501	hsa-miR-548am-3p	2	0	1	459	740	467	4.16034	0	2.08017
502	hsa-miR-548aq-5p	2	1	0	459	554	656	4.16034	2.08017	0
503	hsa-miR-548au-5p	2	0	1	459	740	467	4.16034	0	2.08017
504	hsa-miR-548ax	2	0	0	459	740	656	4.16034	0	0
505	hsa-miR-548d-5p	2	1	0	459	554	656	4.16034	2.08017	0
506	hsa-miR-548h-3p	2	1	6	459	554	314	4.16034	2.08017	12.481
507	hsa-miR-548o-5p	2	1	1	459	554	467	4.16034	2.08017	2.08017
508	hsa-miR-548p	2	0	0	459	740	656	4.16034	0	0
509	hsa-miR-548z	2	1	6	459	554	314	4.16034	2.08017	12.481
510	hsa-miR-5580-3p	2	0	0	459	740	656	4.16034	0	0
511	hsa-miR-576-3p	2	1	0	459	554	656	4.16034	2.08017	0
512	hsa-miR-618	2	0	0	459	740	656	4.16034	0	0
513	hsa-miR-642a-3p	2	0	0	459	740	656	4.16034	0	0
514	hsa-miR-642b-3p	2	0	0	459	740	656	4.16034	0	0
515	hsa-miR-6511b-3p	2	1	1	459	554	467	4.16034	2.08017	2.08017
516	hsa-miR-6511b-5p	2	1	1	459	554	467	4.16034	2.08017	2.08017
517	hsa-miR-6720-3p	2	1	1	459	554	467	4.16034	2.08017	2.08017
518	hsa-miR-6720-5p	2	0	5	459	740	335	4.16034	0	10.4008
519	hsa-miR-6734-3p	2	0	0	459	740	656	4.16034	0	0
520	hsa-miR-6751-5p	2	0	1	459	740	467	4.16034	0	2.08017
521	hsa-miR-6779-5p	2	0	1	459	740	467	4.16034	0	2.08017
522	hsa-miR-6787-3p	2	1	0	459	554	656	4.16034	2.08017	0
523	hsa-miR-6877-5p	2	2	1	459	483	467	4.16034	4.16034	2.08017
524	hsa-miR-6887-3p	2	0	5	459	740	335	4.16034	0	10.4008
525	hsa-miR-7851-3p	2	1	1	459	554	467	4.16034	2.08017	2.08017
526	hsa-miR-7974	2	2	0	459	483	656	4.16034	4.16034	0
527	hsa-miR-873-5p	2	3	0	459	449	656	4.16034	6.24051	0
528	hsa-miR-933	2	1	0	459	554	656	4.16034	2.08017	0
529	hsa-miR-942-3p	2	0	0	459	740	656	4.16034	0	0
530	hsa-miR-99a-3p	2	24	1	459	263	467	4.16034	49.9241	2.08017
531	hsa-let-7a-2-3p	1	0	1	531	740	467	2.08017	0	2.08017
532	hsa-miR-1180-5p	1	0	0	531	740	656	2.08017	0	0
533	hsa-miR-1227-3p	1	2	3	531	483	376	2.08017	4.16034	6.24051
534	hsa-miR-1229-3p	1	0	0	531	740	656	2.08017	0	0
535	hsa-miR-1249-3p	1	0	0	531	740	656	2.08017	0	0
536	hsa-miR-1256	1	0	1	531	740	467	2.08017	0	2.08017
537	hsa-miR-1273d	1	1	1	531	554	467	2.08017	2.08017	2.08017
538	hsa-miR-1273h-5p	1	0	0	531	740	656	2.08017	0	0
539	hsa-miR-1276	1	0	0	531	740	656	2.08017	0	0
540	hsa-miR-1286	1	0	1	531	740	467	2.08017	0	2.08017
541	hsa-miR-130a-5p	1	1	0	531	554	656	2.08017	2.08017	0
542	hsa-miR-1323	1	0	1	531	740	467	2.08017	0	2.08017
543	hsa-miR-142-5p	1	108	14	531	169	247	2.08017	224.658	29.1224
544	hsa-miR-143-3p	1	2271	29	531	51	203	2.08017	4724.07	60.3249
545	hsa-miR-144-3p	1	13	0	531	315	656	2.08017	27.0422	0
546	hsa-miR-145-5p	1	4119	94	531	37	142	2.08017	8568.22	195.536
547	hsa-miR-15a-3p	1	6	1	531	377	467	2.08017	12.481	2.08017
548	hsa-miR-181d-3p	1	1	0	531	554	656	2.08017	2.08017	0
549	hsa-miR-190a-3p	1	6	2	531	377	407	2.08017	12.481	4.16034
550	hsa-miR-1910-5p	1	0	0	531	740	656	2.08017	0	0
551	hsa-miR-1914-3p	1	0	0	531	740	656	2.08017	0	0
552	hsa-miR-1915-5p	1	0	0	531	740	656	2.08017	0	0
553	hsa-miR-196a-3p	1	3	0	531	449	656	2.08017	6.24051	0
554	hsa-miR-199a-5p	1	2185	31	531	52	194	2.08017	4545.17	64.4853
555	hsa-miR-199b-5p	1	359	4	531	107	350	2.08017	746.781	8.32068
556	hsa-miR-2114-5p	1	0	0	531	740	656	2.08017	0	0
557	hsa-miR-2276-5p	1	0	0	531	740	656	2.08017	0	0
558	hsa-miR-2277-5p	1	2	0	531	483	656	2.08017	4.16034	0
559	hsa-miR-25-5p	1	2	9	531	483	290	2.08017	4.16034	18.7215
560	hsa-miR-29b-2-5p	1	4	0	531	421	656	2.08017	8.32068	0
561	hsa-miR-3064-5p	1	0	1	531	740	467	2.08017	0	2.08017
562	hsa-miR-3115	1	0	0	531	740	656	2.08017	0	0
563	hsa-miR-3124-3p	1	0	0	531	740	656	2.08017	0	0
564	hsa-miR-3126-3p	1	0	0	531	740	656	2.08017	0	0
565	hsa-miR-3129-3p	1	0	0	531	740	656	2.08017	0	0
566	hsa-miR-3130-3p	1	0	1	531	740	467	2.08017	0	2.08017
567	hsa-miR-3144-3p	1	0	0	531	740	656	2.08017	0	0
568	hsa-miR-3144-5p	1	0	0	531	740	656	2.08017	0	0
569	hsa-miR-3150b-5p	1	0	0	531	740	656	2.08017	0	0
570	hsa-miR-3158-3p	1	2	2	531	483	407	2.08017	4.16034	4.16034
571	hsa-miR-3166	1	0	0	531	740	656	2.08017	0	0
572	hsa-miR-3174	1	0	1	531	740	467	2.08017	0	2.08017
573	hsa-miR-3180-5p	1	0	0	531	740	656	2.08017	0	0
574	hsa-miR-3188	1	0	0	531	740	656	2.08017	0	0
575	hsa-miR-3189-5p	1	0	0	531	740	656	2.08017	0	0
576	hsa-miR-3190-3p	1	0	2	531	740	407	2.08017	0	4.16034
577	hsa-miR-3200-5p	1	1	1	531	554	467	2.08017	2.08017	2.08017
578	hsa-miR-345-3p	1	1	0	531	554	656	2.08017	2.08017	0
579	hsa-miR-34b-3p	1	5	1	531	401	467	2.08017	10.4008	2.08017
580	hsa-miR-34c-3p	1	1	1	531	554	467	2.08017	2.08017	2.08017
581	hsa-miR-3617-5p	1	0	0	531	740	656	2.08017	0	0
582	hsa-miR-365b-5p	1	1	0	531	554	656	2.08017	2.08017	0
583	hsa-miR-3677-3p	1	1	0	531	554	656	2.08017	2.08017	0
584	hsa-miR-3677-5p	1	0	0	531	740	656	2.08017	0	0
585	hsa-miR-3680-3p	1	0	0	531	740	656	2.08017	0	0
586	hsa-miR-3681-5p	1	0	0	531	740	656	2.08017	0	0
587	hsa-miR-371a-5p	1	0	0	531	740	656	2.08017	0	0
588	hsa-miR-373-3p	1	0	0	531	740	656	2.08017	0	0
589	hsa-miR-375	1	0	1	531	740	467	2.08017	0	2.08017
590	hsa-miR-3913-5p	1	3	0	531	449	656	2.08017	6.24051	0
591	hsa-miR-3918	1	0	0	531	740	656	2.08017	0	0
592	hsa-miR-3934-3p	1	0	0	531	740	656	2.08017	0	0
593	hsa-miR-3940-5p	1	1	0	531	554	656	2.08017	2.08017	0
594	hsa-miR-3960	1	28	4	531	247	350	2.08017	58.2448	8.32068
595	hsa-miR-422a	1	1	0	531	554	656	2.08017	2.08017	0
596	hsa-miR-4268	1	0	0	531	740	656	2.08017	0	0
597	hsa-miR-4301	1	0	1	531	740	467	2.08017	0	2.08017
598	hsa-miR-4433b-5p	1	0	0	531	740	656	2.08017	0	0
599	hsa-miR-4435	1	1	0	531	554	656	2.08017	2.08017	0
600	hsa-miR-4449	1	0	3	531	740	376	2.08017	0	6.24051
601	hsa-miR-4450	1	0	0	531	740	656	2.08017	0	0
602	hsa-miR-4459	1	0	0	531	740	656	2.08017	0	0
603	hsa-miR-449a	1	2	5	531	483	335	2.08017	4.16034	10.4008
604	hsa-miR-449b-5p	1	3	6	531	449	314	2.08017	6.24051	12.481
605	hsa-miR-4504	1	0	1	531	740	467	2.08017	0	2.08017
606	hsa-miR-450a-1-3p	1	4	0	531	421	656	2.08017	8.32068	0
607	hsa-miR-450a-2-3p	1	0	0	531	740	656	2.08017	0	0
608	hsa-miR-4511	1	0	0	531	740	656	2.08017	0	0
609	hsa-miR-452-3p	1	0	0	531	740	656	2.08017	0	0
610	hsa-miR-4640-5p	1	0	0	531	740	656	2.08017	0	0
611	hsa-miR-4644	1	1	0	531	554	656	2.08017	2.08017	0
612	hsa-miR-4652-3p	1	1	0	531	554	656	2.08017	2.08017	0
613	hsa-miR-4652-5p	1	0	0	531	740	656	2.08017	0	0
614	hsa-miR-4665-5p	1	0	0	531	740	656	2.08017	0	0
615	hsa-miR-4667-3p	1	0	1	531	740	467	2.08017	0	2.08017
616	hsa-miR-4683	1	0	0	531	740	656	2.08017	0	0
617	hsa-miR-4684-3p	1	0	0	531	740	656	2.08017	0	0
618	hsa-miR-4690-3p	1	0	0	531	740	656	2.08017	0	0
619	hsa-miR-4706	1	2	0	531	483	656	2.08017	4.16034	0
620	hsa-miR-4708-3p	1	0	0	531	740	656	2.08017	0	0
621	hsa-miR-4728-3p	1	0	2	531	740	407	2.08017	0	4.16034
622	hsa-miR-4739	1	0	0	531	740	656	2.08017	0	0
623	hsa-miR-4741	1	0	0	531	740	656	2.08017	0	0
624	hsa-miR-4742-3p	1	0	0	531	740	656	2.08017	0	0
625	hsa-miR-4746-3p	1	0	0	531	740	656	2.08017	0	0
626	hsa-miR-4747-3p	1	0	1	531	740	467	2.08017	0	2.08017
627	hsa-miR-4747-5p	1	0	0	531	740	656	2.08017	0	0
628	hsa-miR-4750-5p	1	0	0	531	740	656	2.08017	0	0
629	hsa-miR-4762-5p	1	0	0	531	740	656	2.08017	0	0
630	hsa-miR-4767	1	1	0	531	554	656	2.08017	2.08017	0
631	hsa-miR-4768-5p	1	0	0	531	740	656	2.08017	0	0
632	hsa-miR-4775	1	0	0	531	740	656	2.08017	0	0
633	hsa-miR-4777-5p	1	0	0	531	740	656	2.08017	0	0
634	hsa-miR-4798-5p	1	0	0	531	740	656	2.08017	0	0
635	hsa-miR-483-5p	1	0	0	531	740	656	2.08017	0	0
636	hsa-miR-491-3p	1	0	0	531	740	656	2.08017	0	0
637	hsa-miR-497-5p	1	67	6	531	193	314	2.08017	139.371	12.481
638	hsa-miR-498	1	0	0	531	740	656	2.08017	0	0
639	hsa-miR-5000-5p	1	0	0	531	740	656	2.08017	0	0
640	hsa-miR-5001-3p	1	2	0	531	483	656	2.08017	4.16034	0
641	hsa-miR-5001-5p	1	0	0	531	740	656	2.08017	0	0
642	hsa-miR-5010-5p	1	0	0	531	740	656	2.08017	0	0
643	hsa-miR-515-3p	1	2	0	531	483	656	2.08017	4.16034	0
644	hsa-miR-516a-5p	1	0	2	531	740	407	2.08017	0	4.16034
645	hsa-miR-516b-5p	1	0	2	531	740	407	2.08017	0	4.16034
646	hsa-miR-517a-3p	1	1	2	531	554	407	2.08017	2.08017	4.16034
647	hsa-miR-517b-3p	1	1	2	531	554	407	2.08017	2.08017	4.16034
648	hsa-miR-5193	1	0	0	531	740	656	2.08017	0	0
649	hsa-miR-519e-3p	1	0	0	531	740	656	2.08017	0	0
650	hsa-miR-520a-5p	1	0	0	531	740	656	2.08017	0	0
651	hsa-miR-520c-3p	1	1	0	531	554	656	2.08017	2.08017	0
652	hsa-miR-520f-3p	1	1	0	531	554	656	2.08017	2.08017	0
653	hsa-miR-520g-5p	1	0	0	531	740	656	2.08017	0	0
654	hsa-miR-520h	1	0	0	531	740	656	2.08017	0	0
655	hsa-miR-523-3p	1	0	0	531	740	656	2.08017	0	0
656	hsa-miR-524-3p	1	0	0	531	740	656	2.08017	0	0
657	hsa-miR-544a	1	0	0	531	740	656	2.08017	0	0
658	hsa-miR-548ah-3p	1	1	1	531	554	467	2.08017	2.08017	2.08017
659	hsa-miR-548aj-3p	1	1	0	531	554	656	2.08017	2.08017	0
660	hsa-miR-548ak	1	0	1	531	740	467	2.08017	0	2.08017
661	hsa-miR-548ao-5p	1	0	0	531	740	656	2.08017	0	0
662	hsa-miR-548ar-3p	1	0	0	531	740	656	2.08017	0	0
663	hsa-miR-548au-3p	1	0	2	531	740	407	2.08017	0	4.16034
664	hsa-miR-548ay-3p	1	0	0	531	740	656	2.08017	0	0
665	hsa-miR-548b-5p	1	1	1	531	554	467	2.08017	2.08017	2.08017
666	hsa-miR-548bb-3p	1	0	0	531	740	656	2.08017	0	0
667	hsa-miR-548e-3p	1	0	0	531	740	656	2.08017	0	0
668	hsa-miR-548f-5p	1	0	0	531	740	656	2.08017	0	0
669	hsa-miR-548l	1	1	1	531	554	467	2.08017	2.08017	2.08017
670	hsa-miR-548u	1	1	0	531	554	656	2.08017	2.08017	0
671	hsa-miR-548x-3p	1	0	0	531	740	656	2.08017	0	0
672	hsa-miR-552-5p	1	0	0	531	740	656	2.08017	0	0
673	hsa-miR-556-5p	1	0	0	531	740	656	2.08017	0	0
674	hsa-miR-5581-5p	1	0	0	531	740	656	2.08017	0	0
675	hsa-miR-5584-3p	1	0	0	531	740	656	2.08017	0	0
676	hsa-miR-5585-3p	1	0	6	531	740	314	2.08017	0	12.481
677	hsa-miR-559	1	0	0	531	740	656	2.08017	0	0
678	hsa-miR-570-3p	1	0	0	531	740	656	2.08017	0	0
679	hsa-miR-580-5p	1	0	0	531	740	656	2.08017	0	0
680	hsa-miR-583	1	0	0	531	740	656	2.08017	0	0
681	hsa-miR-643	1	2	1	531	483	467	2.08017	4.16034	2.08017
682	hsa-miR-6505-5p	1	0	1	531	740	467	2.08017	0	2.08017
683	hsa-miR-651-3p	1	0	0	531	740	656	2.08017	0	0
684	hsa-miR-6511a-3p	1	0	2	531	740	407	2.08017	0	4.16034
685	hsa-miR-6511a-5p	1	1	0	531	554	656	2.08017	2.08017	0
686	hsa-miR-653-5p	1	0	0	531	740	656	2.08017	0	0
687	hsa-miR-664a-5p	1	2	1	531	483	467	2.08017	4.16034	2.08017
688	hsa-miR-6719-3p	1	0	0	531	740	656	2.08017	0	0
689	hsa-miR-6727-3p	1	0	1	531	740	467	2.08017	0	2.08017
690	hsa-miR-6732-3p	1	0	0	531	740	656	2.08017	0	0
691	hsa-miR-6734-5p	1	0	1	531	740	467	2.08017	0	2.08017
692	hsa-miR-6737-3p	1	0	0	531	740	656	2.08017	0	0
693	hsa-miR-6741-5p	1	0	1	531	740	467	2.08017	0	2.08017
694	hsa-miR-6743-3p	1	0	0	531	740	656	2.08017	0	0
695	hsa-miR-6746-5p	1	0	0	531	740	656	2.08017	0	0
696	hsa-miR-6758-5p	1	0	0	531	740	656	2.08017	0	0
697	hsa-miR-6768-3p	1	0	0	531	740	656	2.08017	0	0
698	hsa-miR-6769b-5p	1	0	0	531	740	656	2.08017	0	0
699	hsa-miR-6771-5p	1	0	1	531	740	467	2.08017	0	2.08017
700	hsa-miR-6773-5p	1	1	0	531	554	656	2.08017	2.08017	0
701	hsa-miR-6777-3p	1	0	0	531	740	656	2.08017	0	0
702	hsa-miR-6782-3p	1	0	0	531	740	656	2.08017	0	0
703	hsa-miR-6783-3p	1	0	0	531	740	656	2.08017	0	0
704	hsa-miR-6789-5p	1	0	0	531	740	656	2.08017	0	0
705	hsa-miR-6792-3p	1	0	0	531	740	656	2.08017	0	0
706	hsa-miR-6793-3p	1	0	0	531	740	656	2.08017	0	0
707	hsa-miR-6802-3p	1	0	0	531	740	656	2.08017	0	0
708	hsa-miR-6803-5p	1	0	3	531	740	376	2.08017	0	6.24051
709	hsa-miR-6807-5p	1	0	1	531	740	467	2.08017	0	2.08017
710	hsa-miR-6814-3p	1	0	0	531	740	656	2.08017	0	0
711	hsa-miR-6827-3p	1	0	0	531	740	656	2.08017	0	0
712	hsa-miR-6827-5p	1	1	1	531	554	467	2.08017	2.08017	2.08017
713	hsa-miR-6838-5p	1	0	0	531	740	656	2.08017	0	0
714	hsa-miR-6842-3p	1	0	0	531	740	656	2.08017	0	0
715	hsa-miR-6857-3p	1	0	0	531	740	656	2.08017	0	0
716	hsa-miR-6858-5p	1	1	0	531	554	656	2.08017	2.08017	0
717	hsa-miR-6870-3p	1	1	0	531	554	656	2.08017	2.08017	0
718	hsa-miR-6881-3p	1	0	0	531	740	656	2.08017	0	0
719	hsa-miR-6889-3p	1	0	0	531	740	656	2.08017	0	0
720	hsa-miR-6889-5p	1	1	0	531	554	656	2.08017	2.08017	0
721	hsa-miR-6894-3p	1	0	2	531	740	407	2.08017	0	4.16034
722	hsa-miR-766-5p	1	1	1	531	554	467	2.08017	2.08017	2.08017
723	hsa-miR-7843-5p	1	1	0	531	554	656	2.08017	2.08017	0
724	hsa-miR-8067	1	0	0	531	740	656	2.08017	0	0
725	hsa-miR-8072	1	0	0	531	740	656	2.08017	0	0
726	hsa-miR-8074	1	0	0	531	740	656	2.08017	0	0
727	hsa-miR-891b	1	0	0	531	740	656	2.08017	0	0
728	hsa-miR-937-3p	1	4	0	531	421	656	2.08017	8.32068	0
729	hsa-miR-939-5p	1	1	0	531	554	656	2.08017	2.08017	0
730	hsa-miR-940	1	6	3	531	377	376	2.08017	12.481	6.24051
731	hsa-miR-95-3p	1	7	11	531	358	271	2.08017	14.5612	22.8819
732	hsa-let-7g-3p	0	4	2	732	421	407	0	8.32068	4.16034
733	hsa-miR-100-3p	0	1	0	732	554	656	0	2.08017	0
734	hsa-miR-101-5p	0	6	5	732	377	335	0	12.481	10.4008
735	hsa-miR-10b-3p	0	5	0	732	401	656	0	10.4008	0
736	hsa-miR-1181	0	1	0	732	554	656	0	2.08017	0
737	hsa-miR-1197	0	1	0	732	554	656	0	2.08017	0
738	hsa-miR-1225-5p	0	0	2	732	740	407	0	0	4.16034
739	hsa-miR-1228-5p	0	1	2	732	554	407	0	2.08017	4.16034
740	hsa-miR-1247-3p	0	1	0	732	554	656	0	2.08017	0
741	hsa-miR-1264	0	51	3	732	203	376	0	106.089	6.24051
742	hsa-miR-1268b	0	3	0	732	449	656	0	6.24051	0
743	hsa-miR-1269a	0	2	2	732	483	407	0	4.16034	4.16034
744	hsa-miR-1269b	0	2	2	732	483	407	0	4.16034	4.16034
745	hsa-miR-127-3p	0	116	0	732	159	656	0	241.3	0
746	hsa-miR-127-5p	0	35	0	732	234	656	0	72.8059	0
747	hsa-miR-1273a	0	0	1	732	740	467	0	0	2.08017
748	hsa-miR-1273e	0	0	1	732	740	467	0	0	2.08017
749	hsa-miR-1277-5p	0	5	3	732	401	376	0	10.4008	6.24051
750	hsa-miR-1278	0	2	0	732	483	656	0	4.16034	0
751	hsa-miR-128-1-5p	0	0	2	732	740	407	0	0	4.16034
752	hsa-miR-1289	0	1	0	732	554	656	0	2.08017	0
753	hsa-miR-1294	0	0	1	732	740	467	0	0	2.08017
754	hsa-miR-1302	0	1	0	732	554	656	0	2.08017	0
755	hsa-miR-133a-3p	0	4	0	732	421	656	0	8.32068	0
756	hsa-miR-133b	0	4	0	732	421	656	0	8.32068	0
757	hsa-miR-134-5p	0	25	9	732	258	290	0	52.0042	18.7215
758	hsa-miR-136-3p	0	47	1	732	207	467	0	97.768	2.08017
759	hsa-miR-136-5p	0	223	1	732	134	467	0	463.878	2.08017
760	hsa-miR-142-3p	0	471	102	732	97	137	0	979.76	212.177
761	hsa-miR-143-5p	0	29	0	732	244	656	0	60.3249	0
762	hsa-miR-145-3p	0	39	2	732	226	407	0	81.1266	4.16034
763	hsa-miR-1469	0	2	4	732	483	350	0	4.16034	8.32068
764	hsa-miR-146b-3p	0	0	1	732	740	467	0	0	2.08017
765	hsa-miR-1471	0	0	1	732	740	467	0	0	2.08017
766	hsa-miR-150-5p	0	11	6	732	324	314	0	22.8819	12.481
767	hsa-miR-1537-3p	0	1	0	732	554	656	0	2.08017	0
768	hsa-miR-154-3p	0	46	0	732	210	656	0	95.6878	0
769	hsa-miR-154-5p	0	75	0	732	188	656	0	156.013	0
770	hsa-miR-16-1-3p	0	2	1	732	483	467	0	4.16034	2.08017
771	hsa-miR-187-3p	0	4	3	732	421	376	0	8.32068	6.24051
772	hsa-miR-188-3p	0	2	0	732	483	656	0	4.16034	0
773	hsa-miR-1908-3p	0	2	2	732	483	407	0	4.16034	4.16034
774	hsa-miR-1909-3p	0	0	1	732	740	467	0	0	2.08017
775	hsa-miR-1909-5p	0	0	1	732	740	467	0	0	2.08017
776	hsa-miR-190a-5p	0	30	3	732	241	376	0	62.4051	6.24051
777	hsa-miR-199a-3p	0	1647	90	732	58	143	0	3426.04	187.215
778	hsa-miR-199b-3p	0	1647	90	732	58	143	0	3426.04	187.215
779	hsa-miR-19a-5p	0	1	0	732	554	656	0	2.08017	0
780	hsa-miR-204-5p	0	2	0	732	483	656	0	4.16034	0
781	hsa-miR-2052	0	0	1	732	740	467	0	0	2.08017
782	hsa-miR-210-5p	0	7	4	732	358	350	0	14.5612	8.32068
783	hsa-miR-211-5p	0	2	0	732	483	656	0	4.16034	0
784	hsa-miR-214-3p	0	1086	225	732	71	107	0	2259.06	468.038
785	hsa-miR-214-5p	0	137	7	732	147	303	0	284.983	14.5612
786	hsa-miR-216a-5p	0	6	0	732	377	656	0	12.481	0
787	hsa-miR-216b-5p	0	7	0	732	358	656	0	14.5612	0
788	hsa-miR-217	0	6	0	732	377	656	0	12.481	0
789	hsa-miR-218-2-3p	0	1	0	732	554	656	0	2.08017	0
790	hsa-miR-223-3p	0	1350	410	732	67	76	0	2808.23	852.87
791	hsa-miR-223-5p	0	23	6	732	266	314	0	47.8439	12.481
792	hsa-miR-2276-3p	0	1	0	732	554	656	0	2.08017	0
793	hsa-miR-2277-3p	0	0	1	732	740	467	0	0	2.08017
794	hsa-miR-2355-3p	0	1	1	732	554	467	0	2.08017	2.08017
795	hsa-miR-2355-5p	0	5	2	732	401	407	0	10.4008	4.16034
796	hsa-miR-2467-3p	0	0	1	732	740	467	0	0	2.08017
797	hsa-miR-296-3p	0	6	2	732	377	407	0	12.481	4.16034
798	hsa-miR-296-5p	0	2	0	732	483	656	0	4.16034	0
799	hsa-miR-297	0	1	0	732	554	656	0	2.08017	0
800	hsa-miR-299-3p	0	38	1	732	229	467	0	79.0465	2.08017
801	hsa-miR-299-5p	0	133	1	732	149	467	0	276.663	2.08017
802	hsa-miR-300	0	234	0	732	129	656	0	486.76	0
803	hsa-miR-302a-3p	0	1	0	732	554	656	0	2.08017	0
804	hsa-miR-302b-3p	0	1	0	732	554	656	0	2.08017	0
805	hsa-miR-3127-3p	0	1	0	732	554	656	0	2.08017	0
806	hsa-miR-3133	0	1	0	732	554	656	0	2.08017	0
807	hsa-miR-3140-3p	0	1	0	732	554	656	0	2.08017	0
808	hsa-miR-3150a-3p	0	0	2	732	740	407	0	0	4.16034
809	hsa-miR-3150b-3p	0	0	2	732	740	407	0	0	4.16034
810	hsa-miR-3154	0	0	1	732	740	467	0	0	2.08017
811	hsa-miR-3158-5p	0	1	0	732	554	656	0	2.08017	0
812	hsa-miR-3189-3p	0	1	0	732	554	656	0	2.08017	0
813	hsa-miR-3192-5p	0	0	1	732	740	467	0	0	2.08017
814	hsa-miR-323a-3p	0	4	0	732	421	656	0	8.32068	0
815	hsa-miR-329-5p	0	29	0	732	244	656	0	60.3249	0
816	hsa-miR-337-3p	0	5	0	732	401	656	0	10.4008	0
817	hsa-miR-338-3p	0	51	5	732	203	335	0	106.089	10.4008
818	hsa-miR-338-5p	0	3	1	732	449	467	0	6.24051	2.08017
819	hsa-miR-3605-3p	0	1	0	732	554	656	0	2.08017	0
820	hsa-miR-3605-5p	0	1	0	732	554	656	0	2.08017	0
821	hsa-miR-3614-5p	0	1	0	732	554	656	0	2.08017	0
822	hsa-miR-3616-3p	0	0	5	732	740	335	0	0	10.4008
823	hsa-miR-3616-5p	0	2	0	732	483	656	0	4.16034	0
824	hsa-miR-3618	0	1	0	732	554	656	0	2.08017	0
825	hsa-miR-3619-3p	0	0	1	732	740	467	0	0	2.08017
826	hsa-miR-3622a-3p	0	0	1	732	740	467	0	0	2.08017
827	hsa-miR-3648	0	1	0	732	554	656	0	2.08017	0
828	hsa-miR-3651	0	0	1	732	740	467	0	0	2.08017
829	hsa-miR-3657	0	0	1	732	740	467	0	0	2.08017
830	hsa-miR-3682-3p	0	0	1	732	740	467	0	0	2.08017
831	hsa-miR-3682-5p	0	0	1	732	740	467	0	0	2.08017
832	hsa-miR-369-3p	0	17	1	732	293	467	0	35.3629	2.08017
833	hsa-miR-369-5p	0	21	0	732	278	656	0	43.6836	0
834	hsa-miR-370-3p	0	1	0	732	554	656	0	2.08017	0
835	hsa-miR-376a-2-5p	0	17	0	732	293	656	0	35.3629	0
836	hsa-miR-376a-3p	0	201	1	732	140	467	0	418.114	2.08017
837	hsa-miR-376a-5p	0	41	0	732	220	656	0	85.287	0
838	hsa-miR-376b-3p	0	245	1	732	125	467	0	509.642	2.08017
839	hsa-miR-376b-5p	0	41	0	732	220	656	0	85.287	0
840	hsa-miR-376c-3p	0	336	0	732	112	656	0	698.937	0
841	hsa-miR-376c-5p	0	41	0	732	220	656	0	85.287	0
842	hsa-miR-377-3p	0	18	1	732	290	467	0	37.4431	2.08017
843	hsa-miR-377-5p	0	2	0	732	483	656	0	4.16034	0
844	hsa-miR-378f	0	0	1	732	740	467	0	0	2.08017
845	hsa-miR-379-3p	0	115	0	732	163	656	0	239.22	0
846	hsa-miR-379-5p	0	651	6	732	84	314	0	1354.19	12.481
847	hsa-miR-380-3p	0	0	1	732	740	467	0	0	2.08017
848	hsa-miR-380-5p	0	5	0	732	401	656	0	10.4008	0
849	hsa-miR-381-3p	0	239	0	732	127	656	0	497.161	0
850	hsa-miR-381-5p	0	2	0	732	483	656	0	4.16034	0
851	hsa-miR-382-3p	0	26	0	732	255	656	0	54.0844	0
852	hsa-miR-382-5p	0	152	1	732	145	467	0	316.186	2.08017
853	hsa-miR-383-5p	0	1	0	732	554	656	0	2.08017	0
854	hsa-miR-3913-3p	0	1	1	732	554	467	0	2.08017	2.08017
855	hsa-miR-3927-3p	0	1	1	732	554	467	0	2.08017	2.08017
856	hsa-miR-409-3p	0	36	4	732	232	350	0	74.8861	8.32068
857	hsa-miR-409-5p	0	26	0	732	255	656	0	54.0844	0
858	hsa-miR-410-3p	0	35	0	732	234	656	0	72.8059	0
859	hsa-miR-411-3p	0	116	0	732	159	656	0	241.3	0
860	hsa-miR-411-5p	0	233	2	732	130	407	0	484.68	4.16034
861	hsa-miR-412-3p	0	0	1	732	740	467	0	0	2.08017
862	hsa-miR-412-5p	0	1	0	732	554	656	0	2.08017	0
863	hsa-miR-431-5p	0	28	3	732	247	376	0	58.2448	6.24051
864	hsa-miR-433-3p	0	32	2	732	238	407	0	66.5654	4.16034
865	hsa-miR-433-5p	0	1	0	732	554	656	0	2.08017	0
866	hsa-miR-4420	0	1	0	732	554	656	0	2.08017	0
867	hsa-miR-4425	0	1	0	732	554	656	0	2.08017	0
868	hsa-miR-4436b-3p	0	1	0	732	554	656	0	2.08017	0
869	hsa-miR-4440	0	0	1	732	740	467	0	0	2.08017
870	hsa-miR-4446-3p	0	0	1	732	740	467	0	0	2.08017
871	hsa-miR-4473	0	1	0	732	554	656	0	2.08017	0
872	hsa-miR-449b-3p	0	1	0	732	554	656	0	2.08017	0
873	hsa-miR-449c-5p	0	1	1	732	554	467	0	2.08017	2.08017
874	hsa-miR-4517	0	1	0	732	554	656	0	2.08017	0
875	hsa-miR-4520-2-3p	0	0	1	732	740	467	0	0	2.08017
876	hsa-miR-4520-3p	0	0	1	732	740	467	0	0	2.08017
877	hsa-miR-4524a-3p	0	2	0	732	483	656	0	4.16034	0
878	hsa-miR-4636	0	1	1	732	554	467	0	2.08017	2.08017
879	hsa-miR-4640-3p	0	0	1	732	740	467	0	0	2.08017
880	hsa-miR-4646-5p	0	0	1	732	740	467	0	0	2.08017
881	hsa-miR-4654	0	0	1	732	740	467	0	0	2.08017
882	hsa-miR-4685-3p	0	0	1	732	740	467	0	0	2.08017
883	hsa-miR-4687-5p	0	7	1	732	358	467	0	14.5612	2.08017
884	hsa-miR-4688	0	1	0	732	554	656	0	2.08017	0
885	hsa-miR-4689	0	1	0	732	554	656	0	2.08017	0
886	hsa-miR-4699-3p	0	1	0	732	554	656	0	2.08017	0
887	hsa-miR-4700-3p	0	1	1	732	554	467	0	2.08017	2.08017
888	hsa-miR-4703-5p	0	3	1	732	449	467	0	6.24051	2.08017
889	hsa-miR-4709-3p	0	0	1	732	740	467	0	0	2.08017
890	hsa-miR-4716-5p	0	0	1	732	740	467	0	0	2.08017
891	hsa-miR-4723-3p	0	16	1	732	300	467	0	33.2827	2.08017
892	hsa-miR-4724-5p	0	2	1	732	483	467	0	4.16034	2.08017
893	hsa-miR-4725-3p	0	0	1	732	740	467	0	0	2.08017
894	hsa-miR-4726-5p	0	1	0	732	554	656	0	2.08017	0
895	hsa-miR-4728-5p	0	1	2	732	554	407	0	2.08017	4.16034
896	hsa-miR-4742-5p	0	1	0	732	554	656	0	2.08017	0
897	hsa-miR-4754	0	0	1	732	740	467	0	0	2.08017
898	hsa-miR-4758-3p	0	0	1	732	740	467	0	0	2.08017
899	hsa-miR-4758-5p	0	0	1	732	740	467	0	0	2.08017
900	hsa-miR-4759	0	1	1	732	554	467	0	2.08017	2.08017
901	hsa-miR-4761-3p	0	1	0	732	554	656	0	2.08017	0
902	hsa-miR-4774-5p	0	1	0	732	554	656	0	2.08017	0
903	hsa-miR-4789-3p	0	1	0	732	554	656	0	2.08017	0
904	hsa-miR-4798-3p	0	1	0	732	554	656	0	2.08017	0
905	hsa-miR-4804-3p	0	0	1	732	740	467	0	0	2.08017
906	hsa-miR-483-3p	0	1	0	732	554	656	0	2.08017	0
907	hsa-miR-485-3p	0	22	0	732	273	656	0	45.7637	0
908	hsa-miR-485-5p	0	5	0	732	401	656	0	10.4008	0
909	hsa-miR-487b-3p	0	11	2	732	324	407	0	22.8819	4.16034
910	hsa-miR-487b-5p	0	0	2	732	740	407	0	0	4.16034
911	hsa-miR-492	0	1	0	732	554	656	0	2.08017	0
912	hsa-miR-493-5p	0	3	0	732	449	656	0	6.24051	0
913	hsa-miR-494-3p	0	125	0	732	151	656	0	260.021	0
914	hsa-miR-495-3p	0	117	1	732	158	467	0	243.38	2.08017
915	hsa-miR-495-5p	0	2	0	732	483	656	0	4.16034	0
916	hsa-miR-496	0	16	1	732	300	467	0	33.2827	2.08017
917	hsa-miR-497-3p	0	27	0	732	253	656	0	56.1646	0
918	hsa-miR-499a-5p	0	1	0	732	554	656	0	2.08017	0
919	hsa-miR-499b-5p	0	1	0	732	554	656	0	2.08017	0
920	hsa-miR-504-5p	0	1	0	732	554	656	0	2.08017	0
921	hsa-miR-5088-3p	0	0	1	732	740	467	0	0	2.08017
922	hsa-miR-5095	0	0	5	732	740	335	0	0	10.4008
923	hsa-miR-511-3p	0	84	4	732	182	350	0	174.734	8.32068
924	hsa-miR-512-5p	0	4	0	732	421	656	0	8.32068	0
925	hsa-miR-5188	0	1	0	732	554	656	0	2.08017	0
926	hsa-miR-518a-5p	0	1	0	732	554	656	0	2.08017	0
927	hsa-miR-520b	0	2	1	732	483	467	0	4.16034	2.08017
928	hsa-miR-520e	0	1	1	732	554	467	0	2.08017	2.08017
929	hsa-miR-526b-3p	0	1	2	732	554	407	0	2.08017	4.16034
930	hsa-miR-527	0	1	0	732	554	656	0	2.08017	0
931	hsa-miR-539-5p	0	6	0	732	377	656	0	12.481	0
932	hsa-miR-543	0	30	0	732	241	656	0	62.4051	0
933	hsa-miR-548ae-5p	0	2	1	732	483	467	0	4.16034	2.08017
934	hsa-miR-548as-5p	0	0	1	732	740	467	0	0	2.08017
935	hsa-miR-548w	0	0	1	732	740	467	0	0	2.08017
936	hsa-miR-548y	0	1	0	732	554	656	0	2.08017	0
937	hsa-miR-549a	0	0	1	732	740	467	0	0	2.08017
938	hsa-miR-557	0	0	1	732	740	467	0	0	2.08017
939	hsa-miR-561-5p	0	1	0	732	554	656	0	2.08017	0
940	hsa-miR-5681a	0	0	1	732	740	467	0	0	2.08017
941	hsa-miR-5684	0	1	0	732	554	656	0	2.08017	0
942	hsa-miR-5690	0	1	0	732	554	656	0	2.08017	0
943	hsa-miR-5695	0	0	1	732	740	467	0	0	2.08017
944	hsa-miR-573	0	1	0	732	554	656	0	2.08017	0
945	hsa-miR-577	0	0	1	732	740	467	0	0	2.08017
946	hsa-miR-5787	0	0	2	732	740	407	0	0	4.16034
947	hsa-miR-579-5p	0	1	1	732	554	467	0	2.08017	2.08017
948	hsa-miR-580-3p	0	2	1	732	483	467	0	4.16034	2.08017
949	hsa-miR-586	0	1	0	732	554	656	0	2.08017	0
950	hsa-miR-597-3p	0	0	2	732	740	407	0	0	4.16034
951	hsa-miR-600	0	1	0	732	554	656	0	2.08017	0
952	hsa-miR-602	0	1	0	732	554	656	0	2.08017	0
953	hsa-miR-6089	0	0	4	732	740	350	0	0	8.32068
954	hsa-miR-615-5p	0	2	2	732	483	407	0	4.16034	4.16034
955	hsa-miR-627-3p	0	1	0	732	554	656	0	2.08017	0
956	hsa-miR-634	0	0	1	732	740	467	0	0	2.08017
957	hsa-miR-636	0	0	2	732	740	407	0	0	4.16034
958	hsa-miR-638	0	2	3	732	483	376	0	4.16034	6.24051
959	hsa-miR-6499-5p	0	0	3	732	740	376	0	0	6.24051
960	hsa-miR-6501-5p	0	1	0	732	554	656	0	2.08017	0
961	hsa-miR-6505-3p	0	0	1	732	740	467	0	0	2.08017
962	hsa-miR-6510-3p	0	1	0	732	554	656	0	2.08017	0
963	hsa-miR-6510-5p	0	0	3	732	740	376	0	0	6.24051
964	hsa-miR-6513-3p	0	1	0	732	554	656	0	2.08017	0
965	hsa-miR-6514-3p	0	0	2	732	740	407	0	0	4.16034
966	hsa-miR-6515-3p	0	1	1	732	554	467	0	2.08017	2.08017
967	hsa-miR-655-5p	0	1	0	732	554	656	0	2.08017	0
968	hsa-miR-659-3p	0	2	0	732	483	656	0	4.16034	0
969	hsa-miR-6726-5p	0	0	1	732	740	467	0	0	2.08017
970	hsa-miR-6730-3p	0	1	0	732	554	656	0	2.08017	0
971	hsa-miR-6731-3p	0	1	0	732	554	656	0	2.08017	0
972	hsa-miR-6738-5p	0	1	0	732	554	656	0	2.08017	0
973	hsa-miR-6740-5p	0	1	0	732	554	656	0	2.08017	0
974	hsa-miR-6742-5p	0	0	1	732	740	467	0	0	2.08017
975	hsa-miR-6747-5p	0	0	1	732	740	467	0	0	2.08017
976	hsa-miR-6750-3p	0	0	1	732	740	467	0	0	2.08017
977	hsa-miR-6752-3p	0	0	1	732	740	467	0	0	2.08017
978	hsa-miR-6752-5p	0	0	1	732	740	467	0	0	2.08017
979	hsa-miR-6760-3p	0	1	0	732	554	656	0	2.08017	0
980	hsa-miR-6760-5p	0	0	1	732	740	467	0	0	2.08017
981	hsa-miR-6765-3p	0	4	0	732	421	656	0	8.32068	0
982	hsa-miR-6769b-3p	0	0	1	732	740	467	0	0	2.08017
983	hsa-miR-6777-5p	0	0	1	732	740	467	0	0	2.08017
984	hsa-miR-6778-3p	0	1	0	732	554	656	0	2.08017	0
985	hsa-miR-6780b-3p	0	0	2	732	740	407	0	0	4.16034
986	hsa-miR-6782-5p	0	1	0	732	554	656	0	2.08017	0
987	hsa-miR-6786-5p	0	0	1	732	740	467	0	0	2.08017
988	hsa-miR-6791-5p	0	1	0	732	554	656	0	2.08017	0
989	hsa-miR-6796-5p	0	1	0	732	554	656	0	2.08017	0
990	hsa-miR-6797-3p	0	0	1	732	740	467	0	0	2.08017
991	hsa-miR-6797-5p	0	0	1	732	740	467	0	0	2.08017
992	hsa-miR-6798-5p	0	0	1	732	740	467	0	0	2.08017
993	hsa-miR-6801-5p	0	1	0	732	554	656	0	2.08017	0
994	hsa-miR-6810-3p	0	0	1	732	740	467	0	0	2.08017
995	hsa-miR-6812-3p	0	1	0	732	554	656	0	2.08017	0
996	hsa-miR-6814-5p	0	1	0	732	554	656	0	2.08017	0
997	hsa-miR-6816-5p	0	1	0	732	554	656	0	2.08017	0
998	hsa-miR-6817-5p	0	0	1	732	740	467	0	0	2.08017
999	hsa-miR-6828-3p	0	0	1	732	740	467	0	0	2.08017
1000	hsa-miR-6829-5p	0	0	1	732	740	467	0	0	2.08017
1001	hsa-miR-6832-5p	0	0	1	732	740	467	0	0	2.08017
1002	hsa-miR-6836-3p	0	1	0	732	554	656	0	2.08017	0
1003	hsa-miR-6847-5p	0	0	1	732	740	467	0	0	2.08017
1004	hsa-miR-6851-5p	0	0	1	732	740	467	0	0	2.08017
1005	hsa-miR-6854-3p	0	1	0	732	554	656	0	2.08017	0
1006	hsa-miR-6855-3p	0	1	0	732	554	656	0	2.08017	0
1007	hsa-miR-6855-5p	0	0	1	732	740	467	0	0	2.08017
1008	hsa-miR-6859-3p	0	1	0	732	554	656	0	2.08017	0
1009	hsa-miR-6867-5p	0	1	0	732	554	656	0	2.08017	0
1010	hsa-miR-6875-3p	0	0	1	732	740	467	0	0	2.08017
1011	hsa-miR-6879-5p	0	0	1	732	740	467	0	0	2.08017
1012	hsa-miR-6881-5p	0	0	1	732	740	467	0	0	2.08017
1013	hsa-miR-708-3p	0	1	0	732	554	656	0	2.08017	0
1014	hsa-miR-708-5p	0	19	10	732	286	280	0	39.5232	20.8017
1015	hsa-miR-7111-3p	0	0	2	732	740	407	0	0	4.16034
1016	hsa-miR-7111-5p	0	0	1	732	740	467	0	0	2.08017
1017	hsa-miR-7157-5p	0	1	0	732	554	656	0	2.08017	0
1018	hsa-miR-765	0	3	0	732	449	656	0	6.24051	0
1019	hsa-miR-8082	0	0	1	732	740	467	0	0	2.08017
1020	hsa-miR-875-5p	0	3	0	732	449	656	0	6.24051	0
1021	hsa-miR-92a-2-5p	0	4	0	732	421	656	0	8.32068	0
1022	hsa-miR-938	0	0	1	732	740	467	0	0	2.08017
